# Supplementary material for: The association between previous and future severe exacerbations of chronic obstructive pulmonary disease: Updating the literature using robust statistical methodology
Source: PLoS One. 2018 Jan 19;13(1):e0191243. doi: 10.1371/journal.pone.0191243 (PMC5774719; doi:10.1371/journal.pone.0191243)
Supplement: S1 File — (TXT) [file pone.0191243.s008.txt]

/*
SAS code for the manuscript entitled "The association between previous and future severe exacerbations of chronic obstructive pulmonary disease: updating the literature using robust statistical methodology"

Created by: Mohsen Sadatsafavi
Last modified by: Mohsen Sadatsafavi
Last modification date: 23/08/2016

*/


*);*/;/*'*/ /*"*/;%mend;

ODS HTML CLOSE;
ODS HTML;

%LET COHORTS_PATH=R:\working\cohorts\1hosp35;
%LET PROJECT_PATH=R:\working\projects\HEtrOPD;

%INCLUDE "&PROJECT_PATH./SASMacros/Results.V14.05.04.SAS";

LIBNAME Cohort1 "&COHORTS_PATH.\cohort1";
LIBNAME Project "&PROJECT_PATH.";
LIBNAME Static "R:\working\data\static";

%LET COPD_ICDS_3='491','492','496','j41','j42','j43','j44','J41','J42','J43','J44';
%LET COPD_ICDS_4='4932';

%LET WASH_IN_DAYS=(5*365.25);
%LET MIN_FU_DAYS_1=1;

%LET DEATH_DATE_0F_1LU_2L=1;	*0:first day of month (nonsensical), 1: (DEFAULT) last day of any resource use, 2: last dat of month;

%LET MAX_VALID_DEATH_DIFF_MONTHS_2=2;	*Number of months after death that pt can still use resources before the entire subject data is considered invalud and removed.;

%LET MIN_LOS_0=0;	*Minimum LOS for index hospitalization;


%INITRESULTS(project,&PROJECT_PATH.,CREATETABLES=1);

*MAIN WASH_IN_8 DEATH_FIRST_DAY DEATH_LAST_DAY ADJ_PREV_TIMING;
%LET SCENARIO=MAIN;

DATA _NULL_;
	IF "&SCENARIO."="WASH_IN_8" THEN DO;
		CALL SYMPUT("WASH_IN_DAYS","(8*365.25)");
	END;
	IF "&SCENARIO."="DEATH_FIRST_DAY" THEN DO;
		CALL SYMPUT("DEATH_DATE_0F_1LU_2L","0");
	END;
	IF "&SCENARIO."="DEATH_LAST_DAY" THEN DO;
		CALL SYMPUT("DEATH_DATE_0F_1LU_2L","2");
	END;
RUN;


%INSERTRESULTS('nCohort','',COMPRESS(PUT(COUNT(*),BEST.)),'Number of individuals in the original cohort',cohort1.demo);


%EXPORTRESULTS(&SCENARIO.);


*Step 0: build a dedicated COPD hospitalization db by merging all same-day readmission into one period. This is being done early because it affectes index date calculations;
PROC SQL;
	CREATE TABLE _temp1 AS SELECT * FROM cohort1.hosp WHERE (SUBSTR(diag1,1,3) IN (&COPD_ICDS_3) OR SUBSTR(diag1,1,4) IN (&COPD_ICDS_4)) ORDER BY studyId, adDate;
QUIT;


DATA _temp2;
	SET _temp1;
	BY studyId;
	RETAIN nAdDate nSepDate nICUDays;
	IF FIRST.studyId THEN DO;
		nAdDate=adDate;
		nSepDate=sepDate;
		nICUDays=ICUDays;
	END; ELSE DO;
		IF adDate>nSepDate THEN DO;
			OUTPUT; 
			nAdDate=adDate;
			nSepDate=sepDate;
			nICUDays=ICUDays;
		END; ELSE DO;
			nSepDate=sepDate;
			nICUDays=nICUDays+ICUDays;
		END;
	END;
	IF LAST.studyId THEN OUTPUT;

RUN;


DATA project.COPDhosp;
	SET _temp2;
	hosp_id=_n_;
	adDate=nAdDate;
	sepDate=nSepDate;
	ICUDays=nICUDays;
	DROP nAdDate nSepDate nICUDays;
RUN;


DATA _test;
	SET project.COPDhosp;
	BY studyId;
	RETAIN prev_sepDate;
	IF FIRST.studyId THEN DO;
	END; ELSE DO;
		IF adDate=prev_sepDate THEN flag=1;
		IF adDate<prev_sepDate THEN flag=2;
	END;
	prev_sepDate=sepDate;
RUN;

PROC SQL;
	CREATE TABLE _bad_guys AS SELECT * FROM _test WHERE studyId in (SELECT studyId FROM _test WHERE flag>0) ORDER BY studyId, adDate;
QUIT;


*Step 1: find the first and last day of follow-up for each person within both cohort;
%CUTRESULTS(COHORT);
%MARKRESULTS(COHORT);

PROC SQL;
	CREATE TABLE _temp1 AS SELECT studyId, MIN(adDate) AS min_date, MAX(sepDate) AS max_date FROM cohort1.hosp GROUP BY studyId;
	CREATE TABLE _temp2 AS SELECT studyId, MIN(servDate) AS min_date, MAX(servDate) AS max_date FROM cohort1.msp GROUP BY studyId;
	CREATE TABLE _temp3 AS SELECT studyId, MIN(servDate) AS min_date, MAX(servDate) AS max_date FROM cohort1.pharm GROUP BY studyId;
	CREATE TABLE _temp4 AS SELECT * FROM _temp1 UNION SELECT * FROM _temp2 UNION SELECT * FROM _temp3;
	CREATE TABLE _min_max_dates AS SELECT studyId, MIN(min_date) AS min_date, MAX(max_date) AS max_date FROM _temp4 GROUP BY studyId;
	CREATE TABLE _temp5 AS SELECT * FROM cohort1.demo a LEFT JOIN _min_max_dates b ON a.studyId=b.studyId;
QUIT;
PROC SQL;
	*index_date is cdStartDate+los (remember in this cohort cdStartDate is an admision date);
	CREATE TABLE _temp6 AS SELECT a.studyId, sepDate, b.sepDate-b.adDate AS los0, icuDays AS icuDays0 FROM _temp5 a LEFT JOIN Project.COPDhosp b ON a.studyId=b.studyId AND (a.cdStartDate BETWEEN b.adDate AND b.sepDate) WHERE b.sepDate-b.adDate>=&MIN_LOS_0. ORDER BY a.studyId;
	CREATE TABLE _temp7 AS SELECT a.*, b.sepDate AS index_date, los0, icuDays0 FROM _temp5 a INNER JOIN _temp6 b ON a.studyId=b.studyId;
QUIT;

PROC SQL;
	CREATE TABLE _bad_guys AS SELECT * FROM _temp7 WHERE index_date<min_date OR index_date>max_date ;
QUIT;


DATA _workingCohort;
	SET _temp7;
	female=(sex='F');
	birth_date=MDY (birthMonth,15,birthYear);
	fu=max_date-index_date;
	FORMAT index_date YYMMDD.;
	FORMAT birth_date YYMMDD.;
	FORMAT min_date YYMMDD.;
	FORMAT max_date YYMMDD.;
RUN;


%INSERTRESULTS('short_wash_in','',COMPRESS(PUT(COUNT(*),BEST.)),'Number of cases with too short a wash-in period',_workingCohort WHERE index_date-min_date<&WASH_IN_DAYS.)
%INSERTRESULTS('short_fu'     ,'',COMPRESS(PUT(COUNT(*),BEST.)),'Number of cases with too short a follow-up'     ,_workingCohort WHERE max_date-index_date<&MIN_FU_DAYS_1.)

PROC SQL;
	DELETE * FROM _workingCohort WHERE index_date-min_date<&WASH_IN_DAYS.;
	DELETE * FROM _workingCohort WHERE max_date-index_date<&MIN_FU_DAYS_1.;
QUIT;


DATA project.phase0;
	SET _workingCohort;
RUN;


*PHASE 2: death date calculations and corrections;
%CUTRESULTS(DEATH);
%MARKRESULTS(DEATH);

DATA _workingCohort;
	SET project.phase0;
RUN;


DATA _workingCohort;
	SET project.Phase0;
	DROP source version seqno cdid cdstartdate cdEndDate birthyear birthmonth;
RUN;


PROC SQL;
	CREATE TABLE _temp1 AS SELECT a.studyId, index_date, min_date, max_date, deathYear, deathMonth FROM _workingCohort a INNER JOIN cohort1.death b ON a.studyId=b.studyId;
QUIT;

DATA _dead;
	SET _temp1;
	diff_month=(YEAR(max_date)-deathYear)*12-(MONTH(max_date)-deathMonth);
RUN;

%INSERTRESULTS('bad_death_date','',COMPRESS(PUT(COUNT(*),BEST.)),'Applying MAX_VALID_DEATH_DIFF_MONTHS', _dead WHERE diff_month>&MAX_VALID_DEATH_DIFF_MONTHS_2.);

PROC SQL;
	DELETE * FROM _workingCohort WHERE studyId IN (SELECT studyId FROM _dead WHERE diff_month>&MAX_VALID_DEATH_DIFF_MONTHS_2.);
	DELETE * FROM _dead WHERE diff_month>&MAX_VALID_DEATH_DIFF_MONTHS_2.;
QUIT;


%MACRO TEMP();
	%PUT DEATH_DATE_0F_1LU_2L=&DEATH_DATE_0F_1LU_2L.;
	PROC SQL;
		CREATE TABLE _temp1 AS SELECT studyId, deathYear, deathMonth FROM _dead;
	QUIT;
	%IF &DEATH_DATE_0F_1LU_2L.=0 %THEN %DO;
		%PUT Setting the date of death as the first day of the month;
		DATA _dead;
			SET _dead;
			death_Date=MDY(deathMonth,1,deathYear);
		RUN;
	%END;
	%IF &DEATH_DATE_0F_1LU_2L.=1 %THEN %DO;
		%PUT Setting the date of death as the last resuorce use date of the death month;
		PROC SQL;
			CREATE TABLE _temp2 AS 
				SELECT b.studyId, MAX(sepDate) AS lru_date FROM cohort1.hosp a INNER JOIN _temp1 b ON a.studyId=b.studyId AND year(sepDate)=deathyear AND MONTH(sepDate)=deathMonth GROUP BY b.studyId
				UNION
				SELECT b.studyId, MAX(servDate) AS lru_date FROM cohort1.msp a INNER JOIN _temp1 b ON a.studyId=b.studyId AND year(servDate)=deathyear AND MONTH(servDate)=deathMonth GROUP BY b.studyId
				UNION
				SELECT b.studyId, MAX(servDate) AS lru_date FROM cohort1.pharm a INNER JOIN _temp1 b ON a.studyId=b.studyId AND year(servDate)=deathyear AND MONTH(servDate)=deathMonth GROUP BY b.studyId;
			CREATE TABLE _temp3 AS SELECT studyId, MAX(lru_date) AS lru_date FROM _temp2 GROUP BY studyId;
			CREATE TABLE _temp4 AS SELECT _temp1.*, lru_date+1 AS death_date FROM _temp1 a LEFT JOIN _temp3 b ON a.studyId=b.studyId;
		QUIT;
		*If no resource use then set the death date to the middle of the month;
		DATA _temp4;
			SET _temp4;
			IF death_date=. THEN death_date=MDY(deathMonth,15,deathYear);
		RUN;
		DATA _death;
			SET _temp4;
		RUN;
	%END;
	%IF &DEATH_DATE_0F_1LU_2L.=2 %THEN %DO;
		%PUT Setting the date of death to the last day of the month;
		DATA _temp1;
			SET _temp1;
			deathMonth=deathMonth+1;
			IF deathMonth=13 THEN DO;
				deathMonth=1;
				deathYear=deathYear+1;
			END;
			death_date=MDY(deathMonth,1,deathYear);
		RUN;
		DATA _death;
			SET _temp1;
		RUN;
	%END;
	DATA _death;
		SET _death;
		FORMAT death_date YYMMDD.;
	RUN;
%MEND;
%TEMP();


PROC SQL;
	CREATE TABLE _temp1 AS SELECT a.*, death_date FROM _workingCohort a LEFT JOIN _death b ON a.studyId=b.studyId;
QUIT;
DATA _workingCohort;
	SET _temp1;
	IF death_date~=. THEN max_date=death_date;
	fu=max_date-index_date;
RUN;

DATA project.phase1;
	SET _workingCohort;
RUN;


***PHASE 2: tte calculations;
%CUTRESULTS('TTE_CALC');
%MARKRESULTS('TTE_CALC');

DATA _workingCohort;
	SET project.phase1;
RUN;


PROC SQL;
	CREATE TABLE _temp1 AS SELECT * FROM _workingCohort;
**hosp event - bring all COPD hospitalizations after index date;
	CREATE TABLE _temp2 AS SELECT a.studyId, adDate, sepDate, sepDate-adDate AS event_length FROM _temp1 a LEFT JOIN project.COPDhosp b ON a.studyId=b.studyId WHERE b.Addate>a.index_date AND b.adDate<=max_date AND los>=&MIN_LOS_0. ORDER BY studyId, adDAte;
	CREATE TABLE _temp3 AS SELECT a.studyId, b.adDate AS event_date, event_length, b.addAte-index_date AS tte0, 1 AS event_type FROM _temp1 a INNER JOIN _temp2 b ON a.studyId=b.studyId ORDER BY a.studyId, tte0;
*death event;
	CREATE TABLE _temp4 AS SELECT a.studyID, death_date AS event_date, 0 AS event_length, death_date-index_date AS tte0, 2 AS event_type FROM _workingCohort a WHERE death_date~=.;
*Cens event;
	CREATE TABLE _temp5 AS SELECT studyId, index_date+fu AS event_date, 0 AS event_length, fu AS tte0, 0 AS event_type FROM _temp1 WHERE studyId NOT IN (SELECT studyId FROM _temp4);
	CREATE TABLE _temp6 AS SELECT * FROM _temp3 UNION SELECT * FROM _temp4 UNION SELECT * FROM _temp5 ORDER BY studyId, event_date, event_type;
QUIT;


PROC SQL;
	CREATE TABLE _temp7 AS SELECT studyId, MAX(event_date+event_length) AS max_event_date FROM _temp6 WHERE event_type>0 GROUP BY studyId;
	CREATE TABLE _temp8 AS SELECT a.studyId FROM _temp6 a INNER JOIN _temp7 b ON a.studyId=b.studyId AND a.event_type=0 AND a.event_date=b.max_event_date;
	DELETE * FROM _temp6 WHERE event_type=0 AND studyId IN (SELECT studyId FROM _temp8);
QUIT;

*Assign the period number and n_exac variables;
DATA _temp7;
	SET _temp6;
	BY studyId;
	RETAIN period;
	RETAIN prev_tte0 n_exac b_prev_exac prev_event_length;
	IF FIRST.studyId THEN DO;
		period=1;
		n_exac=0;
		tte=tte0;
	END; ELSE DO;
		period=period+1;
		tte=tte0-prev_tte0-prev_event_length;
		n_exac=n_exac+b_prev_exac;
	END;
	b_prev_exac=(event_type=1);
	prev_tte0=tte0;
	prev_event_length=event_length;
	DROP prev_tte0 b_prev_exac prev_event_length;
RUN;


PROC SQL;
	CREATE TABLE _exam_me as select * FROM _temp7 WHERE studyId IN (SELECT studyId FROM _temp7 WHERE tte<0 OR (tte=0 AND event_type=1));
	CREATE TABLE _remove_me AS SELECT DISTINCT studyId FROM (SELECT studyId FROM _temp7 WHERE tte<0);
QUIT;

%INSERTRESULTS('bad_tte','',COMPRESS(PUT(COUNT(*),BEST.)),'Individuals with overlapping hospitalization or bad tte in general',_remove_me);
PROC SQL;
	DELETE * FROM _temp7 WHERE studyId IN (SELECT studyId FROM _remove_me);
QUIT;
PROC SQL;
	CREATE TABLE _temp8 AS SELECT * FROM _workingcohort a INNER JOIN _temp7 b ON a.studyId=b.studyId ORDER BY a.studyId, event_date;
QUIT;


DATA _temp9;
	SET _temp8;
	tte0=tte0/365.25;
	tte=tte/365.25;
	fu=fu/365.25;
	age0=(index_Date-birth_Date)/365.25;
	FORMAT min_date YYMMDD.;
	FORMAT max_date YYMMDD.;
	FORMAT birth_date YYMMDD.;
RUN;


*Change it to (start,stop) format;
DATA _temp10;
	SET _temp9;
	BY studyId;
	RETAIN prev_event_date prev_event_length;
	IF FIRST.studyId THEN DO;
		start_date=index_date;
		end_date=event_date;
		age=age0;
	END; ELSE DO;
		start_date=prev_event_date+prev_event_length;
		end_date=event_date;
		age=age0+(prev_event_date-index_date)/365.25;
	END;
	prev_event_date=event_date;
	prev_event_length=event_length;
	DROP prev_event_date prev_event_length;
RUN;

DATA _workingCohort;
	SET _temp10;
	FORMAT start_date YYMMDD.;
	FORMAT end_date YYMMDD.;
RUN;

DATA project.phase2;
	SET _workingCohort;
RUN;


***PHASE 3, Covars (FCOVARS);
%CUTRESULTS(COVARS);
%MARKRESULTS(COVARS);

DATA _workingCohort;
	SET project.phase2;
RUN;


*Bring los and ICU days for each hosp;
PROC SQL;
	CREATE TABLE _temp1 AS SELECT a.event_length, a.studyId, a.period, event_type, b.sepDate-b.adDate AS los, b.ICUDays FROM _workingCohort a LEFT JOIN project.COPDHosp b ON a.studyId=b.studyId and a.end_date=b.adDate AND a.event_Type=1;
*Shift los and icu days down by one row for each pt - remember these are covariates at the end_date and belong to the next period;
	CREATE TABLE _temp2 AS SELECT a.studyId, a.period, b.los, b.icuDays FROM _temp1 a LEFT JOIN _temp1 b ON a.studyId=b.studyId AND a.period=b.period+1;
	CREATE TABLE _temp3 AS SELECT a.*, los, ICUDays FROM _workingCohort a LEFT JOIN _temp2 b ON a.studyId=b.studyId AND a.period=b.period;
	UPDATE _temp3 SET los=los0 WHERE period=1;
	UPDATE _temp3 SET icuDays=icuDays0 WHERE period=1;
QUIT;

DATA _workingCohort;
	SET _temp3;
	IF period=1 THEN icudays=icudays0;
	b_los=(los>10)*1;
	b_los0=(los0>10)*1;
	b_icuDays=(icuDays>0)*1;
	b_icuDays0=(icuDays>0)*1;
RUN;

PROC SQL;
	CREATE TABLE _bad_guys AS SELECT * FROM _workingCohort WHERE studyId IN (SELECT studyId FROM _temp3 WHERE los=. OR icuDays=.);
QUIT;


*SES;
PROC SQL;
	CREATE TABLE _temp1 AS SELECT a.studyId, MIN(QAIPPE) AS ses FROM _workingCohort a LEFT JOIN cohort1.census b ON a.studyId=b.studyID AND YEAR(a.start_date)=b.source GROUP BY a.studyId;
	CREATE TABLE _temp2 AS SELECT a.*, b.ses FROM _workingCohort a LEFT JOIN _temp1 b ON a.studyId=b.studyId;
	CREATE TABLE _temp3 AS SELECT DISTINCT studyId FROM _temp2 WHERE ses=.;
QUIT;

%INSERTRESULTS('missing_ses','',COMPRESS(PUT(COUNT(*),BEST.)),'Number of individuals with missing SES', _temp3);
PROC SQL;
	DELETE * FROM _temp2 WHERE StudyId IN (SELECT studyId FROM _temp3);
QUIT;
DATA _workingCohort;
	SET _temp2;
	ses_null=0;
	ses_high=0;
	IF ses=9 THEN ses_null=1; ELSE IF ses>2 THEN ses_high=1;
	id=_n_;
RUN;


%LET INDEX_DATE=start_date;
%LET UID=id;

*Charlson in the year prior to startdate;
%MACRO HOSPMSPICDMERGE();
	PROC SQL;
		CREATE TABLE _temp1 AS SELECT _workingCohort.&UID., diag1 AS icd FROM _workingCohort LEFT JOIN cohort1.hosp ON _workingCohort.studyid=hosp.studyid WHERE 0;
	PROC SQL;
	%DO I=1 %TO 25;
		INSERT INTO _temp1 SELECT _workingCohort.&UID., diag&I AS diag FROM _workingCohort LEFT JOIN cohort1.hosp ON _workingCohort.studyId=hosp.studyId WHERE addate BETWEEN &INDEX_DATE.-1 AND (&INDEX_DATE.-365) AND diag&I~="";
	%END;
	QUIT;
	PROC SQL;
		INSERT INTO _temp1 SELECT _workingCohort.&UID., icd9 AS diag FROM _workingCohort LEFT JOIN cohort1.msp ON _workingCohort.studyId=msp.studyId WHERE servdate BETWEEN &INDEX_DATE.-1 AND (&INDEX_DATE.-365) AND icd9~="";
	QUIT;
%MEND;
%HOSPMSPICDMERGE();
PROC SQL;
	CREATE TABLE _temp2 AS SELECT  &UID., _temp1.icd AS icd1, charlson.icd AS icd2, score, comorbidity FROM _temp1 INNER JOIN static.charlson ON SUBSTR(_temp1.icd,1,LENGTH(Charlson.icd))=charlson.icd;
	CREATE TABLE _temp3 AS SELECT  &UID., comorbidity, MAX(score) AS score FROM _temp2 GROUP BY &UID., comorbidity HAVING score~=.;
	CREATE TABLE _temp4 AS SELECT  &UID., SUM(score) AS score FROM _temp3 GROUP BY  &UID.;
	CREATE TABLE _temp5 AS SELECT _workingCohort. &UID., _temp4.* FROM _workingCohort LEFT JOIN _temp4 ON _workingCohort. &UID.=_temp4.&UID.;
QUIT;
DATA _temp5;
	SET _temp5;
	IF score=. THEN score=0;
RUN;

PROC TRANSPOSE DATA=_temp3 OUT=_temp6 PREFIX=com_;
	VAR score;
	ID comorbidity;
	BY &UID.;
RUN;
PROC SQL;
	CREATE TABLE _temp7 AS SELECT _workingCohort.&UID., _temp6.* FROM _workingCohort LEFT JOIN _temp6 ON _workingCohort.&UID.=_temp6.&UID.;
QUIT;
DATA _temp7;
	SET _temp7;
	ARRAY   ex{*} _numeric_;;
  	do i =1  to DIM(ex);
	    if ex{i} = . then ex{i} = 0;
	end; 
	DROP i;
RUN;


PROC SQL;
	CREATE TABLE _temp8 AS SELECT _workingCohort.*, _temp5.score AS Charlson, _temp7.* FROM _workingCohort LEFT JOIN _temp5 ON _workingCohort.&UID.=_temp5.&UID. LEFT JOIN _temp7 ON _workingCohort.&UID.=_temp7.&UID.;
QUIT;

PROC SQL;
	CREATE TABLE _studyIds AS SELECT DISTINCT studyId FROM _temp8 WHERE charlson=.;
QUIT;

%INSERTRESULTS('Missing_Charlson','',COMPRESS(PUT(COUNT(*),BEST.)),'Number of individuals with missing Charlson index', _studyIds);
PROC SQL;
	DELETE * FROM _temp8 WHERE studyId IN (SELECT studyId FROM _studyIds);
QUIT;


DATA _workingCohort;
	SET _temp8;
	cohort_year=YEAR(start_date)-2000;
	DROP _name_;
RUN;


PROC SQL;
	CREATE TABLE _temp1 AS SELECT studyId, COUNT(*)-1 AS total_exac FROM _workingCohort GROUP BY studyId;
	CREATE TABLE _temp2 AS SELECT a.*, b.total_exac FROM _workingCohort a LEFT JOIN _temp1 b ON a.studyId=b.studyId;
QUIT;
DATA _workingCohort;
	SET _temp2;
	total_exac6=total_exac;
	IF total_exac>=6 THEN total_exac6=6;
RUN;


*Create SES0 and Charlson0;
PROC SQL;
	CREATE TABLE _temp1 AS SELECT studyId, charlson AS charlson0, ses AS ses0, ses_high AS ses_high0, ses_null AS ses_null0 FROM _workingCohort WHERE period=1;
	CREATE TABLE _temp2 AS SELECT a.*, b.* FROM _workingCohort a LEFT JOIN _temp1 b ON a.studyId=b.studyId;
QUIT;

DATA _workingCohort;
	SET _temp2;
RUN;


%MACRO TEMP();
	%IF "&SCENARIO." = "ADJ_PREV_TIMING" %THEN %DO;
		%PUT Adding columns for ADJ_PREV_TIMING;
		PROC SQL;
			CREATE TABLE _temp1 AS SELECT a.*, b.tte AS prev_tte FROM _workingCohort a LEFT JOIN _workingCohort b ON a.studyId=b.studyId AND a.period-1=b.period;
		QUIT;
		DATA _workingCohort;
			SET _temp1;
			IF period=1 THEN DO;
				prev_tte=0;
				first_period=1;
			END; ELSE DO; first_period=0; END;
		RUN;
	%END;
%MEND;
%TEMP();


%INSERTRESULTS('n_cohort_post_covar','',COMPRESS(PUT(COUNT(*),BEST.)),'Number of cases after ', _workingCohort);

DATA project.Phase3;
	SET _workingCohort;
RUN;


*Phase 4: Demographics;
DATA _workingCohort;
	SET project.Phase3;
RUN;
%CUTRESULTS(DEMO);
%MARKRESULTS(DEMO);

%INSERTRESULTS('n_final','',COMPRESS(PUT(COUNT(*),BEST.)),'',_workingCohort WHERE period=1);
%INSERTRESULTS('sum_fu','',COMPRESS(PUT(SUM(fu),BEST.)),'',_workingCohort WHERE period=1);

%INSERTRESULTS('n_final_by_female',PUT(female,1.),COMPRESS(PUT(COUNT(*),BEST.)),'',_workingCohort WHERE period=1 GROUP BY female);

%INSERTRESULTS('mean_fu','',COMPRESS(PUT(MEAN(fu),BEST.)),'',_workingCohort WHERE period=1);
%INSERTRESULTS('sd_fu','',COMPRESS(PUT(SQRT(VAR(fu)),BEST.)),'',_workingCohort WHERE period=1);

%INSERTRESULTS('mean_age0','',COMPRESS(PUT(MEAN(age0),BEST.)),'',_workingCohort WHERE period=1);
%INSERTRESULTS('sd_age0','',COMPRESS(PUT(STD(age0),BEST.)),'',_workingCohort WHERE period=1);

%INSERTRESULTS('SES_null0','',COMPRESS(PUT(COUNT(*),BEST.)),'',_workingCohort WHERE period=1 AND ses_null=1);
%INSERTRESULTS('SES_high0','',COMPRESS(PUT(COUNT(*),BEST.)),'',_workingCohort WHERE period=1 AND ses_high=1);

%INSERTRESULTS('mean_Chalrson0','',COMPRESS(PUT(MEAN(Charlson),BEST.)),'',_workingCohort WHERE period=1);
%INSERTRESULTS('sd_Chalrson0','',COMPRESS(PUT(STD(Charlson),BEST.)),'',_workingCohort WHERE period=1);

%INSERTRESULTS('mean_cohort_year0','',COMPRESS(PUT(MEAN(cohort_year),BEST.)),'',_workingCohort WHERE period=1);
%INSERTRESULTS('sd_cohort_year0','',COMPRESS(PUT(STD(cohort_year),BEST.)),'',_workingCohort WHERE period=1);


%INSERTRESULTS('n_events_by_type',PUT(event_type,1.),COMPRESS(PUT(COUNT(*),BEST.)),'',_workingCohort GROUP BY event_type);

%INSERTRESULTS('mean_age','',COMPRESS(PUT(MEAN(age),BEST.)),'',_workingCohort);
%INSERTRESULTS('sd_age','',COMPRESS(PUT(STD(age),BEST.)),'',_workingCohort);

%INSERTRESULTS('SES_null','',COMPRESS(PUT(COUNT(*),BEST.)),'',_workingCohort WHERE ses_null=1);
%INSERTRESULTS('SES_high','',COMPRESS(PUT(COUNT(*),BEST.)),'',_workingCohort WHERE ses_high=1);

%INSERTRESULTS('b_los','',COMPRESS(PUT(COUNT(*),BEST.)),'',_workingCohort WHERE b_los10=1);
%INSERTRESULTS('b_icuDays','',COMPRESS(PUT(COUNT(*),BEST.)),'',_workingCohort WHERE b_icuDays=1);
%INSERTRESULTS('mean_Chalrson','',COMPRESS(PUT(MEAN(Charlson),BEST.)),'',_workingCohort);
%INSERTRESULTS('sd_Chalrson','',COMPRESS(PUT(STD(Charlson),BEST.)),'',_workingCohort);


%INSERTRESULTS('n_by_total_exac6',PUT(total_exac6,1.),COMPRESS(PUT(COUNT(*),BEST.)),'', _workingCohort WHERE period=1 GROUP BY total_exac6);


%EXPORTRESULTS(&SCENARIO.);


***Analysis;
%CUTRESULTS(ANALYSIS);
%MARKRESULTS(ANALYSIS);

DATA _workingCohort;
	SET project.Phase3;
RUN;

%LET TIME_HORIZON=10;
%LET N_BINS=100;


%LET PROP_IN=1;
PROC SQL;
	CREATE TABLE _temp1 AS SELECT DISTINCT studyId FROM _workingCohort;
	CREATE TABLE _temp2 AS SELECT _temp1.*, (RAND('uniform')<&PROP_IN.)*1 AS include FROM _temp1;
	CREATE TABLE _regData AS SELECT * FROM _workingCohort WHERE studyId IN (SELECT studyId FROM _temp2 WHERE include=1) ORDER BY studyId, start_date;
QUIT;


DATA _regData;
	SET _regData;
	prev_event_length_y=los/365.25;
	tte_d=tte+prev_event_length_y;
RUN;


PROC LIFETEST DATA=_regData NOTABLE OUTSURV=_temp1;
	TIME tte*event_type(0);
RUN;
PROC SQL;
	CREATE TABLE _temp2 AS SELECT tte, MEAN (survival) AS ks FROM _temp1 GROUP BY tte;
QUIT;
DATA _temp3;
	DO I=0 TO &N_BINS.;
		time=I/&TIME_HORIZON.;
		OUTPUT;
	END;
RUN;
PROC SQL;
	CREATE TABLE _temp4 AS SELECT a.time, b.tte, ABS(a.time-b.tte) AS delta FROM _temp3 a CROSS JOIN _temp2 b ORDER BY time, delta;
QUIT;

DATA _temp5;
	SET _temp4;
	BY time;
	IF NOT FIRST.time THEN DELETE;
RUN;
PROC SQL;
	CREATE TABLE _km AS SELECT a.time, b.ks AS ks FROM _temp5 a INNER JOIN _temp2 b ON a.tte=b.tte;
QUIT;

PROC SORT DATA=_regData;
	BY studyId period;
RUN; 

%LET MAX_EPISODE_DAYS=1000000;

TITLE "FIXED, Gap time, Weibull";
PROC NLMIXED DATA=_regData GCONV=0;
	PARMS gamma=1 
			b0=-2.6; * b_female=-0.2 b_age=0 b_charlson0=0 b_cohort_year=0 b_ses_null0=0 b_ses_high0=0 b_d_exac1=1 b_d_exac2=0.5 b_d_exac3=0.3 b_d_exac4=0 b_d_exac5=0 b_d_exac6=0;

	BOUNDS gamma>0;

	lin=b0
		/*+b_female*female
		+b_age*(age/10)
		+b_charlson0*charlson0
		+b_cohort_year*cohort_year
		+b_ses_null0*ses_null0
		+b_ses_high0*ses_high0
			+b_d_exac1*(period>1)
			+b_d_exac2*(period>2)
			+b_d_exac3*(period>3)
			+b_d_exac4*(period>4)
			+b_d_exac5*(period>5)
			+b_d_exac6*(period>6)*/
	;
	alpha=EXP(lin);

	S_t=exp(-(alpha*tte)**gamma);
	h=gamma*alpha*((tte*alpha)**(gamma-1));
	
	ll=(event_type>0)*log(h*S_t)+(event_type=0)*log(S_t);

	MODEL tte~general(ll);
	
	PREDICT lin OUT=_lin;
	PREDICT gamma OUT=_gamma;
RUN;
PROC SQL;
	CREATE TABLE _temp1 AS SELECT a.studyid, a.pred AS lin, b.pred AS gamma FROM _lin a LEFT JOIN _gamma b ON a.studyid=b.studyid AND a.period=b.period WHERE a.period=1;
QUIT;
DATA _weibull;
	SET _temp1;
	DO I=0 TO &N_BINS.;
		tte=I*(&TIME_HORIZON.)/(&N_BINS.);
		alpha=exp(lin);
		IF tte=0 THEN DO;
			S_t=1;
			h=0;
		END; ELSE DO;
			S_t=exp(-(alpha*tte)**gamma);
			h=gamma*alpha*((tte*alpha)**(gamma-1));
		END;
		OUTPUT;
	END;
RUN;
TITLE "FIXED, Gap time, Log-Logistic";
PROC NLMIXED DATA=_regData GCONV=0;
	PARMS		b0=-2.6; * b_female=-0.2 b_age=0 b_charlson0=0 b_cohort_year=0 b_ses_null0=0 b_ses_high0=0 b_d_exac1=1 b_d_exac2=0.5 b_d_exac3=0.3 b_d_exac4=0 b_d_exac5=0 b_d_exac6=0;

	BOUNDS gamma>0;

	lin=b0
		/*+b_female*female
		+b_age*(age/10)
		+b_charlson0*charlson0
		+b_cohort_year*cohort_year
		+b_ses_null0*ses_null0
		+b_ses_high0*ses_high0
			+b_d_exac1*(period>1)
			+b_d_exac2*(period>2)
			+b_d_exac3*(period>3)
			+b_d_exac4*(period>4)
			+b_d_exac5*(period>5)
			+b_d_exac6*(period>6)*/
	;
	
	alpha=EXP(lin);
	S_t=1/(1+alpha*(tte**gamma));
	h=alpha*gamma*(tte**(gamma-1))/(1+alpha*(tte**gamma));

	ll=(event_type>0)*log(h*S_t)+(event_type=0)*log(S_t);

	MODEL tte~general(ll);

	PREDICT lin OUT=_lin;
	PREDICT gamma OUT=_gamma;
RUN;
PROC SQL;
	CREATE TABLE _temp1 AS SELECT a.studyid, a.pred AS lin, b.pred AS gamma FROM _lin a LEFT JOIN _gamma b ON a.studyid=b.studyid AND a.period=b.period WHERE a.period=1;
QUIT;
DATA _log_logistic;
	SET _temp1;
	DO I=0 TO &N_BINS.;
		tte=I*(&TIME_HORIZON.)/(&N_BINS.);
		alpha=exp(lin);
		IF tte=0 THEN DO;
			S_t=1;
			h=0;
		END; ELSE DO;
			S_t=1/(1+alpha*(tte**gamma));
			h=alpha*gamma*(tte**(gamma-1))/(1+alpha*(tte**gamma));	
		END;
		OUTPUT;
	END;
RUN;
TITLE "FIXED, Gap time, Log-Normal";
PROC NLMIXED DATA=_regData GCONV=0;
	PARMS 			b0=-2.6; *b_female=-0.2 b_age=0 b_charlson0=0 b_cohort_year=0 b_ses_null0=0 b_ses_high0=0 b_d_exac1=1 b_d_exac2=0.5 b_d_exac3=0.3 b_d_exac4=0 b_d_exac5=0 b_d_exac6=0;

	BOUNDS gamma>0;

	lin=b0
		/*+b_female*female
		+b_age*(age/10)
		+b_charlson0*charlson0
		+b_cohort_year*cohort_year
		+b_ses_null0*ses_null0
		+b_ses_high0*ses_high0
			+b_d_exac1*(period>1)
			+b_d_exac2*(period>2)
			+b_d_exac3*(period>3)
			+b_d_exac4*(period>4)
			+b_d_exac5*(period>5)
			+b_d_exac6*(period>6)*/
	;
	
	S_t=1-CDF('NORMAL',(LOG(tte)-lin)/gamma);
	h = EXP(-0.5*((LOG(tte)-lin)/gamma)**2)/SQRT(2*3.14159265358979)/gamma/tte/S_t;

	ll=(event_type>0)*log(h*S_t)+(event_type=0)*log(S_t);

	MODEL tte~general(ll);
	WHERE tte>0;

	PREDICT lin OUT=_lin;
	PREDICT gamma OUT=_gamma;
RUN;
PROC SQL;
	CREATE TABLE _temp1 AS SELECT a.studyid, a.pred AS lin, b.pred AS gamma FROM _lin a LEFT JOIN _gamma b ON a.studyid=b.studyid AND a.period=b.period WHERE a.period=1;
QUIT;
DATA _log_normal;
	SET _temp1;
	DO I=0 TO &N_BINS.;
		tte=I*(&TIME_HORIZON.)/(&N_BINS.);
		alpha=exp(lin);
		IF tte=0 THEN DO;
			S_t=1;
			h=0;
		END; ELSE DO;
			S_t=1-CDF('NORMAL',(LOG(tte)-lin)/gamma);
			h = EXP(-0.5*((LOG(tte)-lin)/gamma)**2)/SQRT(2*3.14159265358979)/gamma/tte/S_t;
		END;
		OUTPUT;
	END;
RUN;

DATA _temp1;
	DO I=0 TO &N_BINS.;
		time=I*(&TIME_HORIZON.)/(&N_BINS.);
		OUTPUT;
	END;
	DROP I;
RUN;
PROC SQL;
	CREATE TABLE _presence AS SELECT studyid, time, (time<fu) AS present FROM _temp1 a CROSS JOIN _regData b WHERE period=1 ORDER BY studyid, time;
QUIT;

PROC SQL;
	CREATE TABLE _temp1 AS SELECT a.studyid, a.time, a.present, 
		b.h/&N_BINS. AS ln_e, b.S_t AS ln_s,
		c.h/&N_BINS. AS ll_e, c.S_t AS ll_s,
		d.h/&N_BINS. AS wb_e, d.S_t AS wb_s
	FROM _presence a 
		LEFT JOIN _log_normal b ON a.studyid=b.studyid AND a.time=b.tte 
		LEFT JOIN _log_logistic c ON a.studyid=c.studyid AND a.time=c.tte
		LEFT JOIN _weibull d ON a.studyid=d.studyid AND a.time=d.tte
	ORDER BY a.studyid, a.time;
	CREATE TABLE _temp2 AS SELECT time, MEAN(ln_s) AS ln_s, MEAN(ll_s) AS ll_s, MEAN(wb_s) AS wb_s  FROM _temp1 GROUP BY time;
	CREATE TABLE _export_me AS SELECT a.*, b.ks AS km FROM _temp2 a LEFT JOIN _km b ON a.time=b.time;
QUIT;

PROC SQL;
	DELETE * FROM project.results WHERE SUBSTR(name,1,9)="surv_curv";


%INSERTRESULTS('surv_curv_km',COMPRESS(PUT(time,BEST.)),COMPRESS(PUT(km,BEST.)),'Survival curves by time (parameter)', _export_me);
%INSERTRESULTS('surv_curv_ln',COMPRESS(PUT(time,BEST.)),COMPRESS(PUT(ln_s,BEST.)),'Survival curves by time (parameter)', _export_me);
%INSERTRESULTS('surv_curv_ll',COMPRESS(PUT(time,BEST.)),COMPRESS(PUT(ll_s,BEST.)),'Survival curves by time (parameter)', _export_me);
%INSERTRESULTS('surv_curv_wb',COMPRESS(PUT(time,BEST.)),COMPRESS(PUT(wb_s,BEST.)),'Survival curves by time (parameter)', _export_me);

%EXPORTRESULTS(&SCENARIO);


TITLE "Shared Frailty, Gap time, Weibull";
PROC NLMIXED DATA=_regData gCONV=0 QPOINTS=5;
	PARMS ln_gamma=-0.36 ln_gamma_d=-0.45
		b0=-2.6 b_female=-0.2 b_age=0 b_charlson0=0 b_cohort_year=0 b_ses_null0=0 b_ses_high0=0 b_b_los0=0 b_b_icuDays0=0 b_d_exac1=1 b_d_exac2=0.5 b_d_exac3=0.3 b_d_exac4=0 b_d_exac5=0 b_d_exac6=0
		d0=-9.2 d_female=-0.2 d_age=0.7 d_charlson0=0.1 d_cohort_year=0 d_ses_null0=0 d_ses_high0=0 /*d_b_los0=0 d_b_icuDays0=0*/ d_d_exac1=1 d_d_exac2=0 d_d_exac3=0 d_d_exac4=0 d_d_exac5=0 d_d_exac6=0
		k=0 ln_v=0
		;

	*BOUNDS gamma>0, gamma_d>0, v>0;

	lin=b0
		+b_female*female
		+b_age*(age/10)
		+b_charlson0*charlson0
		+b_cohort_year*cohort_year
		+b_ses_null0*ses_null0
		+b_ses_high0*ses_high0
		+b_b_los0*b_los0
		+b_b_icuDays0*b_icuDays0
			+b_d_exac1*(period>1)
			+b_d_exac2*(period>2)
			+b_d_exac3*(period>3)
			+b_d_exac4*(period>4)
			+b_d_exac5*(period>5)
			+b_d_exac6*(period>6)
		+z;
	alpha=EXP(lin);

	S_t=exp(-(alpha*tte)**EXP(ln_gamma));
	h=EXP(ln_gamma)*alpha*((tte*alpha)**(EXP(ln_gamma)-1));

	ll1=(event_type~=1)*log(S_t)+(event_type=1)*log(h*S_t);

	lin_d=d0	
		+d_female*female
		+d_age*(age/10)
		+d_charlson0*charlson0
		+d_cohort_year*cohort_year
		+d_ses_null0*ses_null0
		+d_ses_high0*ses_high0
		/*+d_b_los0*b_los0
		+d_b_icuDays0*b_icuDays0*/
			+d_d_exac1*(period>1)
			+d_d_exac2*(period>2)
			+d_d_exac3*(period>3)
			+d_d_exac4*(period>4)
			+d_d_exac5*(period>5)
			+d_d_exac6*(period>6)
		+z*k;

	alpha_d=EXP(lin_d);

	S_t_d=exp(-(alpha_d*tte_d)**EXP(ln_gamma_d));
	h_d=EXP(ln_gamma_d)*alpha_d*((tte_d*alpha_d)**(EXP(ln_gamma_d)-1));

	ll2=(event_type~=2)*log(S_t_d)+(event_type=2)*log(h_d*S_t_d);
	ll=ll1+ll2;

	MODEL tte~general(ll);
	RANDOM z~NORMAL(0,EXP(ln_v)) SUBJECT=studyId OUT=__z;

	ESTIMATE 'b_gamma' EXP(ln_gamma);
	ESTIMATE 'b_female' b_female*EXP(ln_gamma);
	ESTIMATE 'b_age' b_age*EXP(ln_gamma);
	ESTIMATE 'b_charlson0' b_charlson0*EXP(ln_gamma);
	ESTIMATE 'b_cohort_year' b_cohort_year*EXP(ln_gamma);
	ESTIMATE 'b_ses_null0' b_ses_null0*EXP(ln_gamma);
	ESTIMATE 'b_ses_high0' b_ses_high0*EXP(ln_gamma);
	ESTIMATE 'b_b_los0' b_b_los0*EXP(ln_gamma);
	ESTIMATE 'b_b_icuDays0' b_b_icuDays0*EXP(ln_gamma);
	ESTIMATE 'b_HR_exac1' b_d_exac1*EXP(ln_gamma);
	ESTIMATE 'b_HR_exac2' b_d_exac2*EXP(ln_gamma);
	ESTIMATE 'b_HR_exac3' b_d_exac3*EXP(ln_gamma);
	ESTIMATE 'b_HR_exac4' b_d_exac4*EXP(ln_gamma);
	ESTIMATE 'b_HR_exac5' b_d_exac5*EXP(ln_gamma);
	ESTIMATE 'b_HR_exac6' b_d_exac6*EXP(ln_gamma);

	ESTIMATE 'd_gamma' EXP(ln_gamma_d);
	ESTIMATE 'd_female' d_female*EXP(ln_gamma_d);
	ESTIMATE 'd_age' d_age*EXP(ln_gamma_d);
	ESTIMATE 'd_charlson0' d_charlson0*EXP(ln_gamma_d);
	ESTIMATE 'd_cohort_year' d_cohort_year*EXP(ln_gamma_d);
	ESTIMATE 'd_ses_null0' d_ses_null0*EXP(ln_gamma_d);
	ESTIMATE 'd_ses_high0' d_ses_high0*EXP(ln_gamma_d);
	*ESTIMATE 'd_b_los0' d_b_los0*EXP(ln_gamma_d);
	*ESTIMATE 'd_b_icuDays0' d_b_icuDays0*EXP(ln_gamma_d);
	ESTIMATE 'd_HR_exac1' d_d_exac1*EXP(ln_gamma_d);
	ESTIMATE 'd_HR_exac2' d_d_exac2*EXP(ln_gamma_d);
	ESTIMATE 'd_HR_exac3' d_d_exac3*EXP(ln_gamma_d);
	ESTIMATE 'd_HR_exac4' d_d_exac4*EXP(ln_gamma_d);
	ESTIMATE 'd_HR_exac5' d_d_exac5*EXP(ln_gamma_d);
	ESTIMATE 'd_HR_exac6' d_d_exac6*EXP(ln_gamma_d);
	ESTIMATE 'v' EXP(ln_v);

	ESTIMATE 'CON2_1' b_d_exac2*EXP(ln_gamma)-b_d_exac1*EXP(ln_gamma);
	ESTIMATE 'CON3_2' b_d_exac3*EXP(ln_gamma)-b_d_exac2*EXP(ln_gamma);
	ESTIMATE 'CON4_3' b_d_exac4*EXP(ln_gamma)-b_d_exac3*EXP(ln_gamma);
	ESTIMATE 'CON5_4' b_d_exac5*EXP(ln_gamma)-b_d_exac4*EXP(ln_gamma);
	ESTIMATE 'CON6_5' b_d_exac6*EXP(ln_gamma)-b_d_exac5*EXP(ln_gamma);

	ESTIMATE 'd_CON2_1' d_d_exac2*EXP(ln_gamma_d)-d_d_exac1*EXP(ln_gamma_d);
	ESTIMATE 'd_CON3_2' d_d_exac3*EXP(ln_gamma_d)-d_d_exac2*EXP(ln_gamma_d);
	ESTIMATE 'd_CON4_3' d_d_exac4*EXP(ln_gamma_d)-d_d_exac3*EXP(ln_gamma_d);
	ESTIMATE 'd_CON5_4' d_d_exac5*EXP(ln_gamma_d)-d_d_exac4*EXP(ln_gamma_d);
	ESTIMATE 'd_CON6_5' d_d_exac6*EXP(ln_gamma_d)-d_d_exac5*EXP(ln_gamma_d);

	PREDICT lin OUT=__temp3;
	PREDICT lin_d OUT=__temp4;

	ODS OUTPUT ParameterEstimates=__temp1;
	ODS OUTPUT AdditionalEstimates=__temp2;
RUN;


%INSERTRESULTS('main_ML_coefficients',parameter,COMPRESS(PUT(estimate,BEST.)),'Maximum Likelihood value of coefficients', __temp1);
%INSERTRESULTS('main_lower_coefficients',parameter,COMPRESS(PUT(lower,BEST.)),'Lower bound of coefficients', __temp1);
%INSERTRESULTS('main_upper_coefficients',parameter,COMPRESS(PUT(upper,BEST.)),'Upper bound of coefficients', __temp1);
%INSERTRESULTS('main_P_coefficients',parameter,COMPRESS(PUT(probt,BEST.)),'Upper bound of coefficients', __temp1);


%INSERTRESULTS('main_ML_estimates',label,COMPRESS(PUT(estimate,BEST.)),'Maximum Likelihood value of coefficients', __temp2);
%INSERTRESULTS('main_lower_estimates',label,COMPRESS(PUT(lower,BEST.)),'Lower bound of coefficients', __temp2);
%INSERTRESULTS('main_upper_estimates',label,COMPRESS(PUT(upper,BEST.)),'Upper bound of coefficients', __temp2);
%INSERTRESULTS('main_P_estimates',label,COMPRESS(PUT(probt,BEST.)),'Upper bound of coefficients', __temp2);

%EXPORTRESULTS(&SCENARIO.);


DATA __z;
	SET __z;
	HR=EXP(estimate);
RUN;


/*
%LET HR_MAX=10;
%LET HR_MIN=0;
%LET N_BINS=100;
DATA _bins;
	*SET _NULL_;
	DO I=0 To &N_BINS.;
		bin=&HR_MIN.+I/&N_BINS.*(&HR_MAX.-&HR_MIN.);
		OUTPUT;
	END;
	DROP I;
RUN;

PROC SQL;
	CREATE TABLE _temp1 AS SELECT hr, bin FROM __z a CROSS JOIN _bins b WHERE a.hr>=bin AND a.hr<bin+(&HR_MAX.-&HR_MIN.)/&N_BINS.;
	CREATE TABLE _temp2 AS SELECT bin, COUNT(*) AS N FROM _temp1 GROUP BY bin;
	CREATE TABLE _temp3 AS SELECT a.bin, b.N FROM _bins A LEFT JOIN _temp2 b ON a.bin=b.bin;
	UPDATE _temp3 SET N=0 WHERE N=.;
QUIT;
*/


PROC UNIVARIATE DATA=__z;
	VAR hr;
	HISTOGRAM hr/ endpoints =0 to 10 by 0.1 OUTHISTOGRAM=__zhist;
	WHERE hr<10;
	OUTPUT out=__zptile pctlpts=2.5 50.0 97.5 pctlpre=P;
RUN;
%INSERTRESULTS('z_hr_histogram',COMPRESS(PUT(_MINPT_,BEST.)),COMPRESS(PUT(_COUNT_,BEST.)),'Random-effects histogram',__zhist);
%INSERTRESULTS('z_hr_2.5','',COMPRESS(PUT(p2_5,BEST.)),'2.5% of z_hr',__zptile) ;
%INSERTRESULTS('z_hr_50','',COMPRESS(PUT(P50,BEST.)),'50.0% of z_hr',__zptile) ;
%INSERTRESULTS('z_hr_97.5','',COMPRESS(PUT(P97_5,BEST.)),'97.5% of z_hr',__zptile) ;


%EXPORTRESULTS(&SCENARIO.);


TITLE "Barebone, Shared Frailty, Gap time, Weibull";
PROC NLMIXED DATA=_regData gCONV=0 QPOINTS=5;
	PARMS ln_gamma=-0.36 ln_gamma_d=-0.45
		b0=-2.6 
		d0=-9.2 
		k=0 ln_v=0
		;

	*BOUNDS gamma>0, gamma_d>0, v>0;

	lin=b0
		+z;
	alpha=EXP(lin);

	S_t=exp(-(alpha*tte)**EXP(ln_gamma));
	h=EXP(ln_gamma)*alpha*((tte*alpha)**(EXP(ln_gamma)-1));

	ll1=(event_type~=1)*log(S_t)+(event_type=1)*log(h*S_t);

	lin_d=d0	
		+z*k;

	alpha_d=EXP(lin_d);

	S_t_d=exp(-(alpha_d*tte_d)**EXP(ln_gamma_d));
	h_d=EXP(ln_gamma_d)*alpha_d*((tte_d*alpha_d)**(EXP(ln_gamma_d)-1));

	ll2=(event_type~=2)*log(S_t_d)+(event_type=2)*log(h_d*S_t_d);
	ll=ll1+ll2;

	MODEL tte~general(ll);
	RANDOM z~NORMAL(0,EXP(ln_v)) SUBJECT=studyId OUT=__z_bb;


	ESTIMATE 'v' EXP(ln_v);

	PREDICT lin OUT=__temp7;
	PREDICT lin_d OUT=__temp8;

	ODS OUTPUT ParameterEstimates=__temp5;
	ODS OUTPUT AdditionalEstimates=__temp6;
RUN;


PROC SQL;
	CREATE TABLE _temp1 AS SELECT studyId, pred, EXP(estimate) AS gamma FROM __temp7 a CROSS JOIN __temp5 b WHERE b.parameter="ln_gamma" AND period=1;
QUIT;
DATA _temp2;
	SET _temp1;
	alpha=EXP(pred);
	S_t=exp(-(alpha*1)**gamma);
	D_t=1-S_t;
RUN;


PROC UNIVARIATE DATA=_temp2;
	VAR D_t;
	HISTOGRAM /endpoints =0 to 1 by 0.01  OUTHISTOGRAM=__d_thist;
	OUTPUT out=__d_tptile pctlpts=2.5 50.0 97.5 pctlpre=P;
RUN;
%INSERTRESULTS('D_t_histogram',COMPRESS(PUT(_MINPT_,BEST.)),COMPRESS(PUT(_COUNT_,BEST.)),'D_t histogram',__d_thist);
%INSERTRESULTS('D_t_2.5','',COMPRESS(PUT(p2_5,BEST.)),'2.5% of D_t',__d_tptile) ;
%INSERTRESULTS('D_t_50','',COMPRESS(PUT(P50,BEST.)),'50.0% of D_t',__d_tptile) ;
%INSERTRESULTS('d_t_97.5','',COMPRESS(PUT(P97_5,BEST.)),'97.5% of D_t',__d_tptile) ;


%EXPORTRESULTS(&SCENARIO.);
